# Supplementary material for: The ubiquitination landscape of the influenza A virus polymerase
Source: Nat Commun. 2023 Feb 11;14:787. doi: 10.1038/s41467-023-36389-0 (PMC9922279; doi:10.1038/s41467-023-36389-0)
Supplement: Supplementary file 4 — Supplementary Data 1 [file 41467_2023_36389_MOESM4_ESM.xlsx]

## Sheet: SDM and Subcloning Primer
SDM and Subcloning Primer
Name	Sequence
SDM Primers for point mutations in WSN-PB2
WSN-PB2-K32A-fwd	tggaccatatggccataatcgcgaagtacacatcaggaagac
WSN-PB2-K32A-rev	gtcttcctgatgtgtacttcgcgattatggccatatggtcca
WSN-PB2-K41A-fwd	cacatcaggaagacaggaggcgaacccagcacttaggatg
WSN-PB2-K41A-rev	catcctaagtgctgggttcgcctcctgtcttcctgatgtg
WSN-PB2-K41R-fwd	CAGGAAGACAGGAGCGGAACCCAGCACTTAGGA
WSN-PB2-K41R-rev	TCCTAAGTGCTGGGTTCCGCTCCTGTCTTCCTG
WSN-PB2-K61A-fwd	GGC AAT GAA ATA CCC AAT TAC AGC AGA CGC GAG GAT AAC GGA AAT GAT TCC TGA GAG A
WSN-PB2-K61A-rev	TCT CTC AGG AAT CAT TTC CGT TAT CCT CGC GTC TGC TGT AAT TGG GTA TTT CAT TGC C
WSN-PB2-E72A-fwd	GGAAATGATTCCTGAGAGAAATGCGCAGGGACAAACTTTATGGAGTAA
WSN-PB2-E72A-rev	TTACTCCATAAAGTTTGTCCCTGCGCATTTCTCTCAGGAATCATTTCC
WSN-PB2-Q73A-fwd	CCTGAGAGAAATGAGGCGGGACAAACTTTATGG
WSN-PB2-Q73A-rev	CCATAAAGTTTGTCCCGCCTCATTTCTCTCAGG
WSN-PB2-72-73A-fwd	GAG AGA AAT GCG GCG GGA CAA AC
WSN-PB2-72-73A-rev	GTT TGT CCC GCC GCA TTT CTC TC
WSN-PB2-71-73A-fwd	GATTCCTGAGAGAGCTGCAGCGGGACAAACTTTATG
WSN-PB2-71-73A-rev	CATAAAGTTTGTCCCGCTGCAGCTCTCTCAGGAATC
WSN-PB2-K80A-fwd	agggacaaactttatggagtgcaatgaatgacgccggatcag
WSN-PB2-K80A-rev	ctgatccggcgtcattcattgcactccataaagtttgtccct
WSN-PB2-R101A-fwd	CTGTGACATGGTGGAATGCGAATGGACCAG
WSN-PB2-R101A-rev	GTACTTGTCACTGGTCCATTCGCATTCCACC
WSN-PB2-K116A-fwd	cagttcattatccaaaaatctacgcaacttattttgaaaaagtcgaaa
WSN-PB2-K116A-rev	tttcgactttttcaaaataagttgcgtagatttttggataatgaactg
WSN-PB2-K116R-fwd	CTACCGAACTTATTTTGAAAAGTCGAAAGG
WSN-PB2-K116R-rev	CAAAATAAGTTCGGTAGATTTTTGGATAATGAAC
WSN-PB2-K121A-fwd	attatccaaaaatctacaaaacttattttgaagcagtcgaaaggttaaa
WSN-PB2-K121A-rev	tttaacctttcgactgcttcaaaataagttttgtagatttttggataat
WSN-PB2-K121R-fwd	GAACGAGTCGAAAGGTTAAAACATGGAACC
WSN-PB2-K121R-rev	CCTTTCGACTCGTTCAAAATAAGTTTTGTAG
WSN-PB2-K126A-fwd	tacaaaacttattttgaaaaagtcgaaaggttagcacatggaacctttg
WSN-PB2-K126A-rev	caaaggttccatgtgctaacctttcgactttttcaaaataagttttgta
WSN-PB2-K126R-fwd	GGTTACGACATGGAACCTTTGGCCCTGTCC
WSN-PB2-K126R-rev	GGGCCAAAGGTTCCATGTCGTAACCTTTCGAC
WSN-PB2-K157A-fwd	tcatgcagatctcagtgccgcagaggcacaggatgtaatc
WSN-PB2-K157A-rev	gattacatcctgtgcctctgcggcactgagatctgcatga
WSN-PB2-K187A-fwd	gaatcgcaactaacgacaaccgcagagaagaaagaagaactcca
WSN-PB2-K187A-rev	tggagttcttctttcttctctgcggttgtcgttagttgcgattc
WSN-PB2-K189A-fwd	caactaacgacaaccaaagaggcgaaagaagaactccagggttg
WSN-PB2-K189A-rev	caaccctggagttcttctttcgcctctttggttgtcgttagttg
WSN-PB2-K197A-fwd	agaagaactccagggttgcgcaatttctcctctgatggtg
WSN-PB2-K197A-rev	caccatcagaggagaaattgcgcaaccctggagttcttct
WSN-PB2-K312A-fwd	caagccgtggatatttgcgcggctgcaatgggactgag
WSN-PB2-K312A-rev	ctcagtcccattgcagccgcgcaaatatccacggcttg
WSN-PB2-K312R-fwd	GATATTTGCCGGGCTGCAATGGGACTGAG
WSN-PB2-K312R-rev	GCAGCCCGGCAAATATCCACGG
WSN-PB2-K353A-fwd	gggcaatcttcagacattggcgataagagtgcatgaggga
WSN-PB2-K353A-rev	tccctcatgcactcttatcgccaatgtctgaagattgccc
WSN-PB2-K353R-fwd	GGGCAATCTTCAGACATTGcgGATAAG
WSN-PB2-K353R-rev	CCCTCATGCACTCTTATCcgCAATG
WSN-PB2-K482A-fwd	gagaggagtgagaatcagcgcaatgggggtagatgagtat
WSN-PB2-K482A-rev	atactcatctacccccattgcgctgattctcactcctctc
WSN-PB2-K482R-fwd	CAGCCGAATGGGGGTAGATGAGTATTCC
WSN-PB2-K482R-rev	CCCCCATTCGGCTGATTCTCACTC
WSN-PB2-K586A-fwd	tgagccatttcagtctttagttccagcggccgttagaggc
WSN-PB2-K586A-rev	gcctctaacggccgctggaactaaagactgaaatggctca
WSN-PB2-K617A-fwd	catttgataccgctcagataatagcacttcttcccttcgcagc
WSN-PB2-K617A-rev	gctgcgaagggaagaagtgctattatctgagcggtatcaaatg
WSN-PB2-K617R-fwd	ACCGCTCAGATAATACGACTTCTTCCCTTCGCAG
WSN-PB2-K617R-rev	CTGCGAAGGGAAGAAGTCGTATTATCTGAGCGGT
WSN-PB2-K670A-fwd	actaaaagactcacagttctcggagcggatgctggccctt
WSN-PB2-K670A-rev	aagggccagcatccgctccgagaactgtgagtcttttagt
WSN-PB2-K670R-fwd	CGGACGGGATGCTGGCCCTTTAACTGAAG
WSN-PB2-K670R-rev	CCAGCATCCCGTCCGAGAACTGTGAGTC
WSN-PB2-K699A-fwd	aggattcctcattctgggcgcagaagacaggagatatgga
WSN-PB2-K699A-rev	tccatatctcctgtcttctgcgcccagaatgaggaatcct
WSN-PB2-K699R-fwd	CTGGGCCGAGAAGACAGGAGATATGGACCAG
WSN-PB2-K699R-rev	CCTGTCTTCTCGGCCCAGAATGAGGAATCCTC
WSN-PB2-K718A-fwd	tgaactgagcaaccttgcggcaggagagaaggctaatgtg
WSN-PB2-K718A-rev	cacattagccttctctcctgccgcaaggttgctcagttca
WSN-PB2-K718R-fwd	GCAACCTTGCGCGAGGAGAGAAGGCTAATGTG
WSN-PB2-K718R-rev	CCTTCTCTCCTCGCGCAAGGTTGCTCAGTTC
WSN-PB2-K752A-fwd	CTGACAGCCAGACAGCGACCGCAAGAATTCGGATGGCCA TCAATTAG
WSN-PB2-K752A-rev	CTAATTGATGGCCATCCGAATTCTTGCGGTCGCTGTCTGG CTGTCAG
WSN-PB2-K752R-fwd	CTG ACA GCC AGA CAG CGA CCA GGA GAA TTC GGA TGG CCA TCA ATT AG
WSN-PB2-K752R-rev	CTA ATT GAT GGC CAT CCG AAT TCT CCT GGT CGC TGT CTG GCT GTC AG
SDM Primers for point mutations in WSN-PB1
WSN-PB1-K121A-fwd	gcaaacacgagtggacgcgctgacacaaggccga
WSN-PB1-K121A-rev	tcggccttgtgtcagcgcgtccactcgtgtttgc
WSN-PB1-K229A-fwd	aaccctgaacacaatgaccgcagatgctgagagagggaag
WSN-PB1-K229A-rev	cttccctctctcagcatctgcggtcattgtgttcagggtt
WSN-PB1-K229R-fwd	TGAACACAATGACCCGAGATGCTGAGAGAG
WSN-PB1-K229R-rev	CTCTCTCAGCATCTCGGGTCATTGTGTTCA
WSN-PB1-K347A-fwd	gtattgctccaataatgttctcaaacgcaatggcgagactggga
WSN-PB1-K347A-rev	tcccagtctcgccattgcgtttgagaacattattggagcaatac
WSN-PB1-K347R-fwd	CAAACCGAATGGCGAGACTGGGAAAGG
WSN-PB1-K347R-rev	CGCCAATTCGGTTTGAGAACATTATTGGAGC
WSN-PB1-K353A-fwd	ctcaaacaaaatggcgagactgggagcggggtacatgttt
WSN-PB1-K353A-rev	aaacatgtaccccgctcccagtctcgccattttgtttgag
WSN-PB1-K353R-fwd	GGCGAGACTGGGACGGGGGTACATGTTTGAGAGC
WSN-PB1-K353R-rev	GCTCTCAAACATGTACCCCCGTCCCAGTCTCGCC
WSN-PB1-K360A-fwd	gaaaggggtacatgtttgagagcgcgagtatgaaacttagaactcaaa
WSN-PB1-K360A-rev	tttgagttctaagtttcatactcgcgctctcaaacatgtacccctttc
WSN-PB1-K360R-fwd	GTACATGTTTGAGAGCCGGAGTATTAAAATTAGAAC
WSN-PB1-K360R-rev	GTTCTAATTTTAATACTCCGGCTCTCAAACATGTAC
WSN-PB1-K379A-fwd	agaaatgctagcaagcatcgatttggcatacttcaatgattcaactaga
WSN-PB1-K379A-rev	tctagttgaatcattgaagtatgccaaatcgatgcttgctagcatttct
WSN-PB1-K471A-fwd	GGT TTT ATC GAA CCT GTG CGC TAC TTG GAA TTA ATA TG
WSN-PB1-K471A-rev	CAT ATT AAT TCC AAG TAG CGC ACA GGT TCG ATA AAA CC
WSN-PB1-K471R-fwd	AGGTTTTATCGAACCTGTCGGCTACTTGGAATTAATATG
WSN-PB1-K471R-rev	CATATTAATTCCAAGTAGCCGACAGGTTCGATAAAACCT
WSN-PB1-K480A-fwd	gctacttggaattaatatgagcaaggcaaagtcttacataaacagaac
WSN-PB1-K480A-rev	gttctgtttatgtaagactttgccttgctcatattaattccaagtagc
WSN-PB1-K480R-fwd	GGAATTAATATGAGCAAGCGAAAGTCTTACATAAACAG
WSN-PB1-K480R-rev	CTGTTTATGTAAGACTTTCGCTTGCTCATATTAATTCC
WSN-PB1-R571A-fwd	CAC ACA AAT ACA AAC CGC AAG ATC ATT TG
WSN-PB1-R571A-rev	CAA ATG ATC TTG CGG TTT GTA TTT GTG TG
WSN-PB1-R572A-fwd	GAC ACA CAA ATA CAA ACC CGA GCA TCA TTT G
WSN-PB1-R572A-rev	CAA ATG ATG CTC GGG TTT GTA TTT GTG TGT C
WSN-PB1-K578A-fwd	aacccgaagatcatttgaaataaaggcactgtgggagcaaaccc
WSN-PB1-K578A-rev	gggtttgctcccacagtgcctttatttcaaatgatcttcgggtt
WSN-PB1-K578R-fwd	GATCATTTGAAATAAAGCGACTGTGGGAGCAAACCCA
WSN-PB1-K578R-rev	TGGGTTTGCTCCCACAGTCGCTTTATTTCAAATGATC
WSN-PB1-K635A-fwd	GTCAACCAT GCA GACATTGAATCAGTGAAC
WSN-PB1-K635A-rev	CAATGTCTGCATGGTTGACAAATGGGTTC
WSN-PB1-K635R-fwd	cccatttgtcaaccatcgagaaattg
WSN-PB1-K635R-rev	cactgattcaatttctcgatggttgac
WSN-PB1-K669A-fwd	aacacactcctggatccccgcaagaaatcgatccatcttg
WSN-PB1-K669A-rev	caagatggatcgatttcttgcggggatccaggagtgtgtt
WSN-PB1-K736A-fwd	tgatttcgaatctggaaggatagcgaaagaggagttcactgagatc
WSN-PB1-K736A-rev	gatctcagtgaactcctctttcgctatccttccagattcgaaatca
WSN-PB1-K737A-fwd	aattgatttcgaatctggaaggataaaggcagaggagttcactgagatc
WSN-PB1-K737A-rev	gatctcagtgaactcctctgcctttatccttccagattcgaaatcaatt
SDM Primers for point mutations in WSN-PA
WSN-PA-K22A-fwd	GCG GAA AAG GCA ATG GCA GAG TAT GGA GAG GAC CTG
WSN-PA-K22A-rev	GCT GCA AAT TTG TTT GTT TCG ATT GCC AGG TCC TCT CCA TAC TC
WSN-PA-K22R-fwd	GGCAATGCGAGAGTATGGAGAGGACCTG (28)
WSN-PA-K22R-rev	CCATACTCTCGCATTGCCTTTTCCGC (26)
WSN-PA-K29A-fwd	GAG TAT GGA GAG GAC CTG GCA ATC GAA ACA AAC AAA TTT GCA GC
WSN-PA-K29A-rev	GCT GCA AAT TTG TTT GTT TCG ATC GTC AGG TCC TCT CCA TAC TC
WSN-PA-K102A-fwd	CAG GGG CTG AGG CAC CAA AGT TTC TAC C
WSN-PA-K102A-rev	GGT AGA AAC TTT GGT GCC TCA GCC CCT G
WSN-PA-K104A-fwd	CTGAGAAACCAGCATTTCTACCAGATTTGTATG
WSN-PA-K104A-rev	CTGGTAGAAATGCTGGTTTCTCAGCCC
WSN-PA-K104R-fwd	CTGAGAAACCACGATTTCTACCAGATTTGTATG
WSN-PA-K104R-rev	CTGGTAGAAATCGTGGTTTCTCAGCCC
WSN-PA-K134A-fwd	CAT ATA CTA TCT GGA AGC GGC CAA TAA AAT TAA ATC TGA G
WSN-PA-K134A-rev	CTC AGA TTT AAT TTT ATT GGC CGC TTC CAG ATA GTA TAT G
WSN-PA-K134R-fwd	aggagagaagttcacatatactatctggaaagggccaataaaattaaa
WSN-PA-K134R-rev	tttaattttattggccctttccagatagtatatgtgaacttctctcct
WSN-PA-K158A-fwd	GGA AAT GGC CAC AGC GGC CGA CTA CAC TC
WSN-PA-K158A-rev	GAG TGT AGT CGG CCG CTG TGG CCA TTT CC
WSN-PA-K213A-fwd	CAG GAA CAA TGC GCG CGC TTG CCG ACC AAA GTC
WSN-PA-K213A-rev	GAC TTT GGT CGG CAA GCG CGC GCA TTG TTC CTG
WSN-PA-K213R-fwd	GAT TTG AAA TCA CAG GAA CAA TGC GCC GGC TTG CC
WSN-PA-K213R-rev	GGC AAG CCG GCG CAT TGT TCC TGT GAT TTC AAA TC
WSN-PA-K245A-fwd	GAA CGG CTA CAT TGA GGG CGC GCT TTC TCA AAT GTC CAA AG
WSN-PA-K245A-rev	CTT TGG ACA TTT GAG AAA GCG CGC CCT CAA TGT AGC CGT TC
WSN-PA-K245R-fwd	Cggctacattgagggccggctttc
WSN-PA-K245R-rev	Ggacatttgagaaagccggccctcaatg
WSN-PA-K251A-fwd	agggcaagctttctcaaatgtccgcagaagtaaatgctagaattgaac
WSN-PA-K251A-rev	gttcaattctagcatttacttctgcggacatttgagaaagcttgccct
WSN-PA-K262A-fwd	atgctagaattgaaccttttttggcatcaacaccacgaccacttagac
WSN-PA-K262A-rev	gtctaagtggtcgtggtgttgatgccaaaaaaggttcaattctagcat
WSN-PA-K281A-fwd	GTT CTC AGC GGT CCG CAT TCC TGC TGA TGG
WSN-PA-K281A-rev	CCA TCA GCA GGA ATG CGG ACC GCT GAG AAC
WSN-PA-K281R-fwd	cggtcccgattcctgctgatggatgcc
WSN-PA-K281R-rev	caggaatcgggaccgctgagaacaggg
WSN-PA-K309A-fwd	CTA TAT GAT GCA ATC GCA TGC ATG AGA ACA TTC
WSN-PA-K309A-rev	GAA TGT TCT CAT GCA TGC GAT TGC ATC ATA TAG
WSN-PA-K339A-fwd	CTT CTG TCA TGG CGG CAA GTA CTG GC
WSN-PA-K339A-rev	GCC AGT ACT TGC CGC CAT GAC AGA AG
WSN-PA-K353A-fwd	GGA CAT TGA GAA TGA GGA GGC AAT TCC AAG GAC TAA AAA TAT G
WSN-PA-K353A-rev	CAT ATT TTT AGT CCT TGG AAT CGT CTC CTC ATT CTC AAT GTC C
WSN-PA-K353R-fwd	gaggagcgaattccaaggactaaaaatatg
WSN-PA-K353R-rev	ggaattcgctcctcattctcaatgtcc
WSN-PA-K391A-fwd	gattgtaaagatgtaggcgatttggcgcaatatgatagtgatgaaccag
WSN-PA-K391A-rev	ctggttcatcactatcatattgcgccaaatcgcctacatctttacaatc
WSN-PA-K536A-fwd	GAC TTG AAC CAC ACG CAT GGG AGA AGT AC
WSN-PA-K536A-rev	GTA CTT CTC CCA TGC GTG TGG TTC AAG TC
WSN-PA-K536R-fwd	CACACCGATGGGAGAAGTACTGTGTTCTTG
WSN-PA-K536R-rev	CAGTACTTCTCCCATCGGTGTGGTTCAAGTC
WSN-PA-K605A-fwd	GTCAAGGAGGCAGACATGACCAAAGAGTTC
WSN-PA-K605A-rev	GGTCATGTCTGCCTCCTTGACAGAGG
WSN-PA-K605R-fwd	CAAGGAGCGAGACATGACCAAAGAGTTCTTTG
WSN-PA-K605R-rev	CATGTCTCGCTCCTTGACAGAGGACTC
WSN-PA-K609A-fwd	GGA GAA AGA CAT GAC CGC AGA GTT CTT TGA AAA C
WSN-PA-K609A-rev	GTT TTC AAA GAA CTC TGC GGT CAT GTC TTT CTC C
WSN-PA-K609R-fwd	GACATGACCCGAGAGTTCTTTGAAAACAAATC
WSN-PA-K609R-rev	CAAAGAACTCTCGGGTCATGTCTTTCTCC
WSN-PA-K615A-fwd	GAG TTC TTT GAA AAC GCG TCA GAA ACA TGG CC
WSN-PA-K615A-rev	GGC CAT GTT TCT GAC GCG TTT TCA AAG AAC TC
WSN-PA-K615R-fwd	GAGTTCTTTGAAAACCGATCAGAAACATGGCCCG
WSN-PA-K615R-rev	CGGGCCATGTTTCTGATCGGTTTTCAAAGAACTC
WSN-PA-K626A-fwd	CGT TGG AGA GTC CCC CGC GGG AGT GGA GGA AGG
WSN-PA-K626A-rev	CCT TCC TCC ACT CCC GCG GGG GAC TCT CCA ACG
WSN-PA-K635A-fwd	GGA GGA AGG TTC CAT TGG GGC GGT CTG CAG AAC TTT ATT GGC AAA G
WSN-PA-K635A-rev	CTT TGC CAA TAA AGT TCT GCA GAC CGC CCC AAT GGA ACC TTC CTC C
WSN-PA-K635R-fwd	CCATTGGGCGGGTCTGCAGAACTTTATTGGC
WSN-PA-K635R-rev	GCAGACCCGCCCAATGGAACCTTCC
WSN-PA-K643A-fwd	GTC TGC AGA ACT TTA TTG GCA GCG TCG GTA TTC AAC AGC TTG TAT GC
WSN-PA-K643A-rev	GCA TAC AAG CTG TTG AAT ACC GAC GCT GCC AAT AAA GTT CTG CAG AC
WSN-PA-K643R-fwd	GGCACGGTCGGTATTCAACAGCTTG
WSN-PA-K643R-rev	CCGACCGTGCCAATAAAGTTCTGC
SDM Primers for point mutations in SC35M-PB1
SC35M-PB1-K578A-fwd	GGTCATTCGAGCTGAAAGCGTTGTGGGAACAAACCC
SC35M-PB1-K578A-rev	GGGTTTGTTCCCACAACGCTTTCAGCTCGAATGACC
SC35M-PB1-K578R-fwd	GGTCATTCGAGCTGAAACGGTTGTGGGAACAAACCC
SC35M-PB1-K578R-rev	GGGTTTGTTCCCACAACCGTTTCAGCTCGAATGACC
SDM Primers for point mutations in PR8-PB1
PR8-PB1-K578A-fwd	aacccgaagatcatttgaaataaaggcactgtgggagc aaaccc
PR8-PB1-K578A-rev	gggtttgctcccacagtgcctttatttcaaatgatctt cgggtt
PR8-PB1-K578R-fwd	GATCATTTGAAATAAAGCGACTGTGGGAGCAAACCCA
PR8-PB1-K578R-rev	TGGGTTTGCTCCCACAGTCGCTTTATTTCAAATGATC
Subcloning primers
WSN-PB2-NotI-fwd	CAGATCGCGGCCGCATGGAAAGAATAAAAGAACTAAGG
WSN-PB2-XhoI-rev	CAGATCCTCGAGCTAATTGATGGCCATCCGAATTCTTTTGG
WSN-PB1-NotI-fwd	CAGATCGCGGCCGCATGGATGTCAATCCGAC
WSN-PB1-XhoI-rev	CAGATCCTCGAGTATTTTTGCCGTCTGAGCTC
WSN-PA-NotI-fwd	CAGATCGCGGCCGCATGGAAGATTTTGTGCGACAATGC
WSN-PA-XhoI-rev	CAGATCCTCGAGCTATCTCAATGCATGTGTGAGGAAGG
WSN-PB2-Not+T-fwd	GATCGCGGCCGCtatggaaagaataaaagaactaagg
WSN-PB1-Not+T-fwd	GATCGCGGCCGCTATGGATGTCAATCCG
WSN-PA-NotI+T-fwd	GATCGCGGCCGCTatggaagattttgtgcgacaatgc

## Sheet: Sequencing Primer
Sequencing Primer
Name	Sequence
Vector binding primers
pCAGGs-fwd	GCTAACCATGTTCATGCC
pCAGGs-rev	ATGCTCAAGGGGCTTCATGATGTC
pHW-2000-fwd	GGAGACCCAAGCTGTTAACG
pHW-2000-rev	GGGAGGTATATCTTTCGCTC
WSN PB2 binding primers
WSN-PB2-fwd	GAACTAAGGAATCTAATGTCGCAG
WSN-PB2-410fwd	ACCAAGTCAAAATACGTCGAAGAGT
WSN-PB2-800fwd	TAAGAAGAGCCACAGTATCAGC
WSN-PB2-1310fwd	ATTTTCAGAAGGATGCAAAGGCGCT
WSN-PB2-1752fwd	TCCAAAGGCCGTTAGAGGCCAA
WSN-PB2-2208fw	ACGGAAACGGAACTCTAGCA
WSN-PB2-rev	TCGCTGTCTGGCTGTCAGTAAG
WSN PB1 binding primers
WSN-PB1-fwd	atggatgtcaatccgactttac
WSN-PB1-410fwd	AGCCTGCTGCAACAGCATTGG
WSN-PB1-821fwd	CAGTTGGAGGCAATGAGAAG
WSN-PB1-1066fwd	GGGTACATGTTTGAGAGCAAG
WSN-PB1-1307fwd	ACTGGTGGGATGGTCTTCAATCT
WSN-PB1-1402fwd	TTATCGAACCTGTAAGCTACTTGG
WSN-PB1-1759fwd	GCTGGACTGCTGGTCTCCGA
WSN-PB1-2201fwd	GGATAAAGAAAGAGGAGTTCACTGAGA
WSN-PB1-rev	ctatttttgccgtctgagctc
Name	Sequence
WSN PA binding primers
WSN-PA-fwd	atggaagattttgtgcgacaatgc
WSN-PA-258fwd	TGAAATAATCGAGGGAAGAGATCG
WSN-PA-459fwd	GGAAATGGCCACAAAGGCCGA
WSN-PA-581fwd	TTTCGTCAGTCCGAGAGAGG
WSN-PA-949fwd	TGGAAGGAACCCAATGTTGTTAAACC
WSN-PA-1467fwd	TAAGCAAGTGTAGAACTAAGGAGG
WSN-PA-1950fwd	TGCATCTCCACAACTGGAAGGA
WSN-PA-rev	TGGATAGCAAATAGTAGCATTGCC

## Sheet: Reverse transcription Primer
Reverse transcription Primer
Name	Sequence
Universal primers
Oligo(dT)	TTTTTTTTTTTTTTTTTT
Uni12	GGGGGGAGCAAAAGCAGG
Strand-specific RT-qPCR
Tag-cRNA-FF	GCTAGCTTCAGCTAGGCATCAAGGGTGTTTTTTCTTACACGGCG
Tag-mRNA-FF	CCAGATCGTTCGAGTCGTTTTTTTTTTTTTTCTTACACGGCGATC
Tag-vRNA-FF	GGCCGTCATGGTGGCGAATGGGTCACCTAAGGGTGTGGCCC
Tag-cRNA-NA	GCTAGCTTCAGCTAGGCATCAGTAGAAACAAGGAGTTTTTTGAAC
Tag-mRNA-NA	CCAGATCGTTCGAGTCGTTTTTTTTTTTTTTTTTGAACAAACTAC
Tag-vRNA-NA	GGCCGTCATGGTGGCGAATACCATAATGACCGATGGCCCAAGT
One-Step PCR for Deep Sequencing
M13-PB2-fwd	TGTAAAACGACGGCCAGTAGCAAAAGCAGGTCAA
M13-PB2-rev	CAGGAAACAGCTATGACCAGTAGAAACAAGGTCGTTTTTA
M13-PB1-fwd	TGTAAAACGACGGCCAGTAGCAAAAGCAGGCAAA
M13-PB1-rev	CAGGAAACAGCTATGACCAGTAGAAACAAGGCATTTTTTC
M13-PA-fwd	TGTAAAACGACGGCCAGTAGCAAAAGCAGGTACTG
M13-PA-rev	CAGGAAACAGCTATGACCAGTAGAAACAAGGTACTTTTTTG
M13-HA-fwd	TGTAAAACGACGGCCAGTAGCAAAAGCAGGGGA
M13-HA-rev	CAGGAAACAGCTATGACCAGTAGAAACAAGGGTGTTTTTC
M13-NP-fwd	TGTAAAACGACGGCCAGTAGCAAAAGCAGGGTAG
M13-NP-rev	CAGGAAACAGCTATGACCAGTAGAAACAAGGGTATTTTTG
M13-NA-fwd	TGTAAAACGACGGCCAGTAGCAAAAGCAGGAGTT
M13-NA-rev	CAGGAAACAGCTATGACCAGTAGAAACAAGGAGTTTTTTG
M13-M-fwd	TGTAAAACGACGGCCAGTAGCAAAAGCAGGTAGATA
M13-M-rev	CAGGAAACAGCTATGACCAGTAGAAACAAGGTAGTTTTTTAC
M13-NS-fwd	TGTAAAACGACGGCCAGTAGCAAAAGCAGGGTGA
M13-NS-rev	CAGGAAACAGCTATGACCAGTAGAAACAAGGGTGTTTTTTA

## Sheet: qPCR Primer
qPCR Primer
Name	Sequence
Strand-specific RT-qPCR
cRNA-Tag	GCTAGCTTCAGCTAGGCATC
mRNA-Tag	CCAGATCGTTCGAGTCGT
vRNA-Tag	GGCCGTCATGGTGGCGAAT
mRNA/cRNA-FF-fwd	GGATTACGTCGCCAGTCAAG
vRNA-FF-rev	CCAAAACCGTGATGGAATGGAACAACA
mRNA/cRNA-NA-fwd	TGAATAGTGATACTGTAGATTGGTCT
vRNA-NA-rev	ACATCACTTTGCCGGTATCAGGGT
Segment-specific RT-qPCR
WSN-PB2-fwd	CGGATCAGACCGAGTGATG
WSN-PB2-rev	GGTCCATTCCTATTCCACCA
WSN-PB1-fwd	CCGACAGACCTATGACTGGAC
WSN-PB1-rev	TATTGTGTTGGCCAATGCTG
WSN-PA-fwd	CTGACCCAAGACTTGAACCAC
WSN-PA-rev	AGCATATCTCCTATCTCAAGAACA
WSN-HA-fwd	GCTGCAAGACCCAAAGTAAGA
WSN-HA-rev	TCCGGGTTCTAGCAAGGTC
WSN-NP-fwd	CCGGGGAAAGATCCTAAGAA
WSN-NP-rev	TCCACTTTCCATCTACACTCCTG
WSN-NA-fwd	ACAACGGCATAATAACTGAAACC
WSN-NA-rev	CAGGTACATTCAGACTCTTGTGTTC
WSN-M-fwd	AAATGGCTGGATCGAGTGAG
WSN-M-rev	GCCTGGCCTGACTAGCAATA
WSN-NS-fwd	AGCACTCTCGGTCTGGACAT
WSN-NS-rev	CCGCTCCACTATTTGCTTTC
Other primers
Human-GAPDH-fwd	GCAAATTCCATGGCACCGT
Human-GAPDH-rev	GCCCCACTTGATTTGGAGG
