# Supplementary material for: The ubiquitination landscape of the influenza A virus polymerase
Source: Nat Commun. 2023 Feb 11;14:787. doi: 10.1038/s41467-023-36389-0 (PMC9922279; doi:10.1038/s41467-023-36389-0)
Supplement: Supplementary file 6 — Source Data [file 41467_2023_36389_MOESM6_ESM.xlsx]

## Sheet: Figure 1A uncropped blots
Ubiquitin- Pulldown
Staining: anti-HA								Staining: anti-PB2, anti-PB1, anti-PA
		Input			Pulldown					Input				Pulldown

## Sheet: Figure 1B uncropped blots
NEDD8- Pulldown
Staining: anti-NEDD8										Staining: anti-PB2, anti-PB1, anti-PA
		Input			Pulldown							Input				Pulldown

## Sheet: Figure 1C uncropped blots
ISG15- Pulldown
Staining: anti-His										Staining: anti-PB2, anti-PB1, anti-PA
		Input			Pulldown							Input				Pulldown

## Sheet: Figure 1F
Conservation PB2
Position	human	swine	avian
32	0.999	0.9951	0.9983
41	0.9994	0.9995	0.9983
61	0.9962	0.6711	0.9889
80	0.9975	0.8125	0.9839
116	0.998	0.936	0.9874
121	0.9936	0.9975	0.9974
126	0.9982	0.9833	0.992
157	0.9985	0.9918	0.9985
187	0.998	0.9152	0.9865
189	0.9992	0.9964	0.9996
197	0.9933	0.9443	0.9707
312	0.9972	0.9934	0.9568
353	0.6109	0.9813	0.9746
482	0.9979	0.9863	0.9946
586	0.9972	0.9558	0.9959
617	0.9995	0.9997	0.9998
670	0.9998	0.9964	0.9983
699	0.9983	0.9327	0.9911
718	0.9992	0.9896	0.9898
752	1	0.9992	0.9989

## Sheet: Figure 1G
Conservation PB1
Position	human	swine	avian
121	0.9798	0.9924	0.9967
229	0.9986	0.9913	0.9972
347	0.9977	0.9921	1
353	0.9955	0.984	0.9796
360	0.9979	0.9875	0.9892
379	0.9878	0.9155	0.9945
471	0.9995	0.9943	0.9986
480	0.9974	0.9618	0.995
578	0.9882	0.7493	0.9842
635	0.9986	0.9921	0.9278
669	0.9884	0.9984	0.9994
736	0.9962	0.9716	0.9931
737	0.9757	0.9862	0.9945

## Sheet: Figure 1H
Conservation PA
Position	human	swine	avian
22	0.9991	0.9982	0.9921
29	0.999	0.9915	0.9925
102	0.9991	1	0.9994
104	0.9961	0.9123	0.9574
113	0.9986	0.9984	0.9975
134	0.9993	0.9995	0.9994
158	0.9939	0.9802	0.9745
213	0	0.3426	0.0344
245	0.9975	0.996	0.9992
251	0.9961	0.92	0.9969
262	0.9191	0.5795	0.7891
281	0.9967	0.9976	0.9994
309	0.9956	0.9192	0.9954
339	0.997	0.9955	0.9933
353	0.9922	0.9881	0.9574
391	0.9735	0.9728	0.5616
536	0.9992	0.9992	0.9992
605	0.9897	0.9976	0.9987
609	0.9995	0.9865	0.9937
615	0.896	0.9831	0.981
626	0.9592	0.6788	0.9804
635	0.9999	0.9963	1
643	0.9994	0.9989	0.9933

## Sheet: Figure 3C
Polymerase reconstitution assay PB2
Sample	R1	R2	R3
dPB2	0.008727	0.001767	0.01333
WT	100	100	100
K157A	257.052	251.426	280.75
K157R	196.603	213.085	187.475
K482A	1.71879	3.15741	2.60822
K482R	456	335	469
K617A	0.07	0.23	0.08
K617R	2.28	14	0
K699A	161.739	213.498	227.105
K699R	229.066	201.359	210.921
K718A	0.609779	0.660212	0.623059
K718R	15	20	16

## Sheet: Figure 3D
Polymerase reconstitution assay PA
Sample	R1	R2	R3
dPB2	0.074633	0.012779	0.08259
WT	100	100	100
K22A	287.29	238.29	278.69
K22R	8.29419	7.54091	7.41713
K134A	0.21	0.23	0.25
K134R	1.39	1.55	1.44
K536A	8.09845	4.74764	7.17005
K536R	21.5075	26.1026	36.409
K605A	9.60373	10.0192	14.057
K605R	24.1064	19.77	19.8953
K615A	176	186	133.541
K615R	151.459	158.24	181.266
K635A	0.18	0.14	0.19
K635R	0.16	0.15	0.1

## Sheet: Figure 3E
Polymerase reconstitution assay PB1
Sample	R1	R2	R3
dPB2	0.065	0.027	0.074
WT	100	100	100
K229A	0.067157	0.111361	0.081881
K229R	0.3	0.329075	0.46
K347A	0.055731	0.114711	0.063647
K347R	0.06	0.12	0.118077
K360A	12.5034	32.605	7.18415
K360R	8.909	11.6452	10.2771
K471A	0.059145	0.127589	0.105121
K471R	1.5	0.95	0.3
K578A	475.028	444	431.765
K578R	308.162	259	222
K635A	269	306	219.965
K635R	427.211	345.578	443.451

## Sheet: Figure 3F
Polymerase reconstitution assay - qPCR PB2
mRNA							cRNA
dPB2	WT	K484A	K699R	K718A	K718R		dPB2	WT	K484A	K699R	K718A	K718R
0.043051	108.925	108.925	311.666	1.62697	36.2236		9.13997	85.8565	62.8507	118.236	39.5021	34.5878
1.05862	79.1869	79.1869	182.766	1.53388	48.5205		11.9355	84.3816	21.5387	106.93	41.0371	65.1423
1.56611	115.936	115.936	239.496	1.79899	55.3504		19.9344	138.032	48.8016	83.6053	66.8964	60.9909

[truncated: 46 more sheets: Figure 3G, Figure 3H, Figure 3I, Figure 3J, Figure 3K, Figure 4A uncropped blots, Figure 4A, Figure 4D, Figure 4E, Figure 4F, Figure 4G, Figure 5B uncropped Gels, Figure 5C, Figure 5D, Figure 5E, Figure 5F, Figure 5G, Figure 6A uncropped blots, Figure 6A, Figure 6B uncropped blots …]
